# Supplementary material for: Knocking Down CDKN2A in 3D hiPSC-Derived Brown Adipose Progenitors Potentiates Differentiation, Oxidative Metabolism and Browning Process
Source: Cells. 2023 Mar 10;12(6):870. doi: 10.3390/cells12060870 (PMC10047013; doi:10.3390/cells12060870)
Supplement: Supplementary file 1 [file cells-12-00870-s001.zip]

Archive with 1 entries (1 files):
- cells-2222475-supplementary.pdf
